# Supplementary material for: Biomimetic Chitosan/Polyvinyl Alcohol–Glycerol Scaffolds Inspired by Porcupine Quills for Segmental Bone Defect Repair
Source: J Funct Biomater. 2026 Apr 3;17(4):177. doi: 10.3390/jfb17040177 (PMC13118015; doi:10.3390/jfb17040177)
Supplement: Supplementary file 1 [file jfb-17-00177-s001.zip]

Archive with 1 entries (1 files):
- jfb-4178449-supplementary.pdf
